# Supplementary material for: Chemically Mediated Interactions with Macroalgae Negatively Affect Coral Health but Induce Limited Changes in Coral Microbiomes
Source: Microorganisms. 2023 Sep 9;11(9):2261. doi: 10.3390/microorganisms11092261 (PMC10535309; doi:10.3390/microorganisms11092261)
Supplement: Supplementary file 1 [file microorganisms-11-02261-s001.zip]

Archive with 1 entries (1 files):
- microorganisms-2593228-supplementary.pdf
